# Supplementary material for: Optimizing Whole-Cell Biosensors for the Early Detection of Crop Infections: A Proof-of-Concept Study
Source: Biosensors (Basel). 2025 May 8;15(5):300. doi: 10.3390/bios15050300 (PMC12109988; doi:10.3390/bios15050300)
Supplement: Supplementary file 1 [file biosensors-15-00300-s001.zip]

Archive with 1 entries (1 files):
- biosensors-3538833-supplementary.pdf
